# Supplementary material for: Metabolic Plasticity of Glioblastoma Cells in Response to DHODH Inhibitor BAY2402234 Treatment
Source: Metabolites. 2024 Jul 27;14(8):413. doi: 10.3390/metabo14080413 (PMC11356362; doi:10.3390/metabo14080413)
Supplement: Supplementary file 1 [file metabolites-14-00413-s001.zip]

Archive with 1 entries (1 files):
- metabolites-3108826-supplementary.xlsx
