# Supplementary material for: Metabolic Plasticity of Glioblastoma Cells in Response to DHODH Inhibitor BAY2402234 Treatment
Source: Metabolites. 2024 Jul 27;14(8):413. doi: 10.3390/metabo14080413 (PMC11356362; doi:10.3390/metabo14080413)
Supplement: Supplementary file 1 [file metabolites-14-00413-s001.zip › metabolites-3108826-supplementary.xlsx]

## Sheet: Sheet1
Name	Sample Group	PC(19:0/19:0)(IS)	PE-D31(IS)	PG 17:0 17:0 (IS)	TG-D5 (IS)	AcylCarnitine 14:0	AcylCarnitine 16:0	AcylCarnitine 16:1	AcylCarnitine 18:0	AcylCarnitine 18:1	CE 14:0	CE 15:0	CE 16:0	CE 16:1	CE 16:2	CE 17:0	CE 17:1	CE 18:0	CE 18:1	CE 18:2	CE 18:3	CE 20:0	CE 20:1	CE 20:2	CE 20:3	CE 20:4	CE 20:5	CE 22:0	CE 22:1	CE 22:4	CE 22:5	CE 22:6	CE 24:1	CE 24:4	CE 24:5	CE 24:6	Cer(d18:1_18:0)	Cer(d18:1_20:0)	Cer(d18:1_22:0)	Cer(d18:1_24:0)	Cer(d18:1_24:1)	Cer(d18:2_22:0)	Cer(d18:2_24:0)	Cer(d18:2_24:1)	COH (161)	DG 32:0 -(16:0)	DG 32:1 -(16:1)	DG 34:1 -(18:1)	DG 34:2 -(16:1)
CB_001	GBM 35 BAY	5701758	1017237	7628278	15037528	2740	12172	2080	2447	2600	771	317	3095	7107	244	1337	669	3961	19883	16342	1671	296	3216	4019	14337	37734	7464	134	1057	10308	16649	14931	960	23396	7513	5541	401	543	3773	4693	4716	373	651	441	18449	5365	694	3060	664
CB_002	GBM 35 BAY	10120093	1460237	10702116	15910586	4332	18287	3076	3450	3780	1261	421	3380	10839	338	1862	889	4896	24441	21204	2380	400	3896	4402	16747	55617	12064	180	1488	11607	27268	24595	1554	37647	10358	9400	459	547	4610	7710	6791	551	755	690	34008	7923	1208	4486	1177
CB_003	GBM 35 BAY	8876738	1299590	10168520	16452512	4313	19421	3320	3407	3985	1077	316	2672	8307	295	1496	967	4115	21170	18978	2011	335	3651	4909	17497	51408	10477	165	1347	15634	24885	21713	1241	32163	11723	8435	358	489	4838	7392	5713	452	841	632	28328	7484	1165	4761	1176
CB_004	GBM 35 BAY	5969135	1031477	7677824	13405937	3126	13997	2211	3040	2828	1137	522	4369	9772	385	1806	1248	4770	28458	21434	1932	317	3719	4762	18906	47805	9485	136	1137	15670	19850	18380	1061	28983	12013	7278	409	344	4804	7236	5550	370	621	575	25564	5243	670	3312	602
CB_005	GBM 35 BAY	11063123	1241807	11180285	15400426	3533	14776	2429	2586	3151	996	355	3185	9495	381	1793	868	4518	22271	19927	2190	345	3668	4475	16578	49051	10465	164	1258	13484	23343	20654	1274	31184	10076	7313	425	567	3954	7226	6042	367	825	523	26738	5721	1122	4239	1093
CB_006	GBM 35 BAY	10288729	1154572	11647531	9053555	2220	11732	1970	2458	2468	1217	492	7428	9336	260	1949	1707	5518	48224	27661	2209	323	3101	4587	20560	41268	8269	117	1019	18939	16744	17030	914	24638	15102	5808	376	466	4582	5941	4596	393	587	428	19761	4542	660	2338	623
CB_007	GBM 35 DMSO	6076136	1169469	8224171	15773214	2282	7955	2014	1471	4601	2382	723	4183	12527	692	2879	1234	5777	38465	29262	3066	623	7613	10495	29237	60166	18820	347	3443	31312	54073	54259	3888	99459	37149	26516	858	665	10112	24990	25630	1184	3596	2781	46406	12083	2881	11720	2333
CB_008	GBM 35 DMSO	5253553	844491	7706940	17090668	1799	5379	1662	1088	2957	1354	412	2691	6414	516	1639	834	3974	22069	15122	1697	386	5036	5954	18098	34467	10552	210	1995	20746	29425	30626	2242	59508	22782	14858	475	485	6295	17244	15991	873	2373	2069	30399	9160	2543	9384	1696
CB_009	GBM 35 DMSO	7346572	1130142	8785394	14737419	2286	7332	2170	1378	3581	2208	664	4180	12566	798	2571	1175	6340	35584	29400	3132	595	8188	9595	28920	63457	20333	334	3187	34903	51918	54144	3498	99913	36187	22821	715	697	9006	26448	22461	1110	3170	2330	49277	11659	3339	10789	2063
CB_010	GBM 35 DMSO	6486506	1012935	8114859	16139156	2485	7824	2135	1483	4333	2271	845	3082	11014	714	2494	1083	5327	29971	24869	2915	503	7028	8189	22400	46892	15524	302	2870	22806	46331	56861	3525	67253	28653	26018	862	771	9964	31619	25924	1181	4044	2939	44531	12613	3276	11985	2237
CB_011	GBM 35 DMSO	5575230	1079698	7628155	11643821	2040	6301	1795	1441	3969	1461	629	5007	8553	519	2362	1416	5310	39779	21937	2068	452	6746	10319	28816	43118	13635	248	2825	40807	39565	40767	3169	78236	50600	20502	665	407	7988	23770	19232	1074	2956	2466	43547	10587	3181	12396	2245
CB_012	GBM 35 DMSO	5590979	1345956	7267951	10266741	2269	6861	1987	1507	4054	2374	903	8104	13791	934	3394	2153	7392	66489	35985	3619	680	9312	15263	40656	63175	22929	314	3626	57303	59556	74182	4259	106644	76897	34852	1011	505	9387	30704	27231	1318	4631	3475	50814	13350	4069	13395	2345
CB_019	GBM 41 BAY	7534703	1165420	8712396	15872451	1395	5997	2293	1522	4820	9321	1477	8212	27406	1891	3312	2087	14870	88199	46114	2878	2682	50241	44063	34350	34800	5208	1257	22148	39117	121193	151718	20252	48791	13925	35836	2202	2275	8612	30699	49508	2020	6892	9665	56858	17276	6226	43036	5843
CB_020	GBM 41 BAY	14173332	1914108	10826879	18548939	1522	6099	2770	1665	5142	11588	1448	6286	29349	2380	4091	2052	15487	72265	48515	3512	3214	58441	41575	34027	40198	5872	1587	25365	29865	134197	192807	25322	61347	13254	43071	3553	4332	14861	53374	74088	2516	10593	12102	60279	24759	9520	57906	7840
CB_021	GBM 41 BAY	15608526	2255153	10051749	15439816	2314	10520	3845	2518	7520	12954	1743	8059	36846	2865	4620	3132	18679	108511	60042	3972	3544	70411	62366	48102	50712	8911	1709	29083	52703	194942	245620	26496	74278	19690	56670	4159	4596	16118	54217	78019	2954	11540	14172	56605	24495	8444	56529	7583
CB_022	GBM 41 BAY	15369049	2268206	10398707	19078386	1666	7939	2582	2271	5138	11548	1371	6487	31193	3081	3831	2116	17058	82957	52042	3750	3191	56894	43819	38084	48095	8515	1595	25692	40820	163620	222170	24042	64160	14205	45623	3420	3690	14427	45521	74511	2190	10366	11852	59140	25486	8831	50032	7206
CB_023	GBM 41 BAY	15198531	2057664	10531005	18625201	1427	7528	2081	2166	5395	12356	1484	6844	31340	2828	4046	2569	16680	79767	53157	4182	3253	60189	45150	41074	52190	8498	1577	25080	41842	173676	214260	22962	65668	16139	47759	3155	3741	13040	39755	64797	2324	6595	12064	60473	22088	7302	46508	6648
CB_024	GBM 41 BAY	12756965	1848064	10001954	18998435	1202	6653	2157	1697	4739	9541	1147	6232	27072	2134	3511	1992	15221	74609	46204	3247	2849	51089	37489	33546	43959	6746	1343	22532	32127	143642	167735	21597	59674	13589	38830	2950	3297	11292	36854	55783	2107	7737	10519	59367	17636	6648	43678	6697
CB_025	GBM 41 DMSO	7389926	1380305	8828480	16054195	685	3482	1353	1532	3549	15088	1674	9911	39260	3022	4846	3149	21998	118252	65040	4182	3823	75445	58714	54891	57160	8744	1818	30210	57481	189536	260164	27156	65938	19386	54166	3224	3657	12672	37468	57465	2607	9007	12177	61267	20230	7667	41628	8843
CB_026	GBM 41 DMSO	8974539	1819688	8338907	17565087	537	3706	1166	1568	3575	12481	1453	7145	31902	2498	4046	2172	18665	86275	52757	3840	3771	69102	45200	41933	48164	7595	1747	26747	35345	152614	204357	24285	60277	14790	45582	4381	3680	12482	41638	64867	2720	8563	13546	58039	22796	8307	45685	9002
CB_027	GBM 41 DMSO	15085821	2413740	9082627	19647079	803	4331	1786	2286	4582	12748	1627	6713	34874	2289	3840	2345	17870	82621	57889	4134	3509	64640	43927	38942	51339	7088	1783	27482	32373	146436	189511	24838	59186	13657	42590	5035	5278	15946	55859	76387	3175	11218	13290	51062	23171	8118	52114	8426
CB_028	GBM 41 DMSO	7263143	1729782	8530275	14699829	652	3098	1229	1575	2847	10184	1119	7696	31199	1987	3723	2697	16497	92534	54801	3356	2832	52236	46583	41073	45309	6604	1390	22212	36037	118885	159971	18428	52630	13405	33597	3241	3057	11094	38286	59519	2373	8655	11155	60107	16735	6780	40196	7859
CB_029	GBM 41 DMSO	12099379	1880382	10710817	16143448	569	3503	1375	1851	2996	9486	1343	6609	24976	2123	3534	1935	15114	67454	43030	2942	3015	49697	35048	37427	39035	6468	1343	19149	33973	125500	162325	17371	49787	11379	33311	3851	3921	13453	38225	59656	2506	8919	11397	57169	21333	6678	40639	6970
CB_030	GBM 41 DMSO	12391876	2298034	10053089	17264815	679	4318	1479	1895	3766	12502	1412	6562	34736	2625	4100	2416	18118	85619	58069	4038	3397	60224	43402	43513	55973	9453	1524	25547	42486	176716	228287	23443	69023	16086	47362	4571	3880	13771	50564	72508	3350	11463	15722	62236	24377	9037	54372	9851
[truncated: 248 more columns]
